# Supplementary material for: Undescribed Cyclohexene and Benzofuran Alkenyl Derivatives from Choerospondias axillaris, a Potential Hypoglycemic Fruit
Source: Foods. 2024 May 11;13(10):1495. doi: 10.3390/foods13101495 (PMC11119685; doi:10.3390/foods13101495)
Supplement: Supplementary file 1 [file foods-13-01495-s001.zip]

Archive with 1 entries (1 files):
- foods-2974344-supplementary.pdf
